# Supplementary material for: Machine Learning Incorporating Host Factors for Predicting Survival in Head and Neck Squamous Cell Carcinoma Patients
Source: Cancers (Basel). 2021 Sep 11;13(18):4559. doi: 10.3390/cancers13184559 (PMC8467754; doi:10.3390/cancers13184559)
Supplement: Supplementary file 1 [file cancers-13-04559-s001.zip]

Archive with 1 entries (1 files):
- cancers-1356999-supplementary.pdf
